# Supplementary material for: Shifting the boundaries for early caffeine initiation in neonatal practice: Results of a prospective, multicenter study on very preterm infants with respiratory distress syndrome
Source: PLoS One. 2017 Dec 20;12(12):e0189152. doi: 10.1371/journal.pone.0189152 (PMC5738066; doi:10.1371/journal.pone.0189152)
Supplement: S1 Table — (XLSX) [file pone.0189152.s001.xlsx]

## Sheet: Arkusz1
Caffeine citrate	Duration of MV (days)	Intraventricular hemorrhage	Persistent Ductus Arteriosus	Bronchopulmonary dysplasia	Death
"Late"	14.2083	Yes	Yes	No data	Yes
"Late"	0.416666	No	No	Mild	No
"Early"	0.125	No data	Yes	Mild	No
"Early"	0.375	No data	No data	No data	Yes
"Early"	0.333333	No	No	No data	Yes
"Late"	21.2083	Yes	Yes	No data	No
"Late"	27.5	Yes	Yes	No data	No
"Late"	6	Yes	No	No data	No
"Early"	0.333333	No	No	Mild	No
"Early"	0.125	No	No	No	No
"Early"	3.41667	No	No	Mild	No
"Early"	0.25	No	No	No	No
"Early"	0.583333	Yes	No	No	No
"Early"	33.0417	No	Yes	Severe	No
"Late"	1.5	No	Yes	Mild	No
"Early"	0.125	No	No	No	No
"Late"	12.5	Yes	Yes	No data	Yes
"Early"	1.29167	No	No	Mild	No
"Early"	1.25	No	Yes	No	No
"Early"	0	Yes	No	No data	No
"Early"	0	No	No	No	No
"Early"	16.0833	Yes	No	Moderate	No
"Late"	2.125	Yes	No	No data	Yes
"Early"	0	Yes	No	No	No
"Early"	2.66667	No	No	No data	No
"Late"	1.66667	Yes	No	No data	No
"Early"	0.8	No	No	No	No
"Early"	6	Yes	No	No	No
"Late"	2.33333	Yes	No	No	No
"Late"	34.7917	Yes	Yes	Moderate	No
"Late"	34.2917	Yes	Yes	No data	No
"Late"	2.625	Yes	Yes	No	No
"Late"	15.7083	No	Yes	No data	Yes
"Late"	17.25	Yes	Yes	Mild	No
"Late"	9.33333	Yes	No	Mild	No
"Late"	7.79167	Yes	Yes	Mild	No
"Late"	8.66667	Yes	Yes	Mild	No
"Early"	0.333333	No	No	Mild	No
"Early"	1.875	No	No	Mild	No
"Early"	0	No	No	Mild	No
"Late"	10.9167	Yes	No	No data	No
"Early"	0	No	No	No	No
"Early"	0	No	No	No	No
"Late"	22.8333	Yes	No	Mild	No
"Early"	0.458333	No	No	No	No
"Early"	0	Yes	No	No	No
"Early"	1.5	No	No	No	No
"Late"	10	Yes	Yes	Moderate	No
"Late"	34	Yes	No	Mild	No
"Early"	0	No	No	No	No
"Early"	0	Yes	Yes	Mild	No
"Late"	0	Yes	Yes	Moderate	No
"Late"	63	Yes	No	Severe	No
"Late"	10	Yes	Yes	Mild	No
"Early"	0	No	No	No	No
"Early"	0	No	Yes	No	No
"Late"	4	Yes	No	No	No
"Late"	21	Yes	No	Mild	No
"Early"	0	No	No	No	No
"Late"	30	Yes	Yes	No data	No
"Late"	7	No	Yes	Severe	No
"Early"	0	No	No	No	No
"Late"	23	No	Yes	Moderate	No
"Late"	2	Yes	No	Mild	No
"Late"	0	Yes	No	No	No
"Late"	1	No	No	Mild	No
"Late"	4	No	No	No	No
"Early"	0	No	No	No	No
"Early"	0	No	Yes	No	No
"Late"	1	No	Yes	Mild	No
"Early"	0	Yes	No	No	No
"Late"	3	Yes	No	No	No
"Late"	14.4583	Yes	No	No data	No
"Late"	0	No	No	No	No
"Late"	1.25	No	No	No	No
"Late"	4.29167	Yes	No	No data	Yes
"Late"	0.299583	No data	No	Moderate	No
"Late"	0.020833	No	Yes	No data	No
"Early"	0	Yes	No	No	No
"Early"	0	Yes	Yes	No	No
"Late"	0	Yes	Yes	No	No
"Early"	28	No	No	No	No
"Early"	0	No	No	No	No
"Late"	28.4583	No	Yes	No data	Yes
"Early"	7.08333	Yes	No	No data	Yes
"Late"	6	Yes	No	No	No
"Early"	17.4167	No	Yes	Mild	No
"Early"	7	Yes	Yes	Severe	No
"Early"	0.875	No	No	No	No
"Early"	1	Yes	No	No	No data
"Early"	0.125	Yes	No	Mild	No
"Early"	3.66667	Yes	No	No data	Yes
"Early"	0	No	No	No	No
"Early"	8	Yes	Yes	No data	Yes
"Early"	1	No	No	No data	No data
"Early"	0.125	Yes	No	No	No
"Late"	51	Yes	Yes	Severe	No
"Late"	0.166666	Yes	Yes	No data	Yes
"Early"	0.020833	No data	No data	No data	No
"Late"	4	Yes	No	Moderate	No
"Late"	0.958333	No	Yes	No	No
"Late"	8.5	Yes	No	No	No
"Late"	9.95833	No	No	No	No
"Late"	7.95833	Yes	No	No	No
"Early"	1.20833	Yes	No data	Mild	No
"Early"	24.4167	Yes	No	Mild	No
"Early"	20.5833	Yes	No	No data	Yes
"Late"	0	No	No	No	No
"Early"	27	Yes	No	No	No
"Early"	0.75	No	Yes	No	No
"Early"	0	No	Yes	Mild	No
"Late"	7	No	No	No	No
"Late"	36	Yes	Yes	Moderate	No
"Late"	9	No	No	No	No
"Early"	7	Yes	No	Moderate	No
"Late"	14	Yes	Yes	No	No
"Late"	21	Yes	No	Mild	No
"Late"	39	Yes	No	No data	No
"Early"	2.04167	Yes	No	Mild	No
"Late"	12.25	Yes	Yes	Mild	No
"Late"	100	Yes	Yes	Severe	No
"Late"	1	No	No	No data	No
"Early"	6	No	No	Mild	No
"Early"	1	Yes	No	No	No
"Early"	21.125	No	Yes	Mild	No
"Early"	1	No	No	No data	Yes
"Early"	4.33333	Yes	No	No data	No
"Early"	1.91667	No	No	No	No
"Early"	0.958333	Yes	Yes	Mild	No
"Early"	2.125	No	No	No data	No
"Early"	4.04167	Yes	No	Moderate	No
"Early"	0	No	No	No	No
"Early"	11	Yes	No	Moderate	No
"Early"	3.41667	No	Yes	No	No
"Late"	3	Yes	No	Mild	No
"Late"	16	No	No	No	No
"Early"	3	No	No	No	No
"Late"	7	No	No	No	No
"Late"	4	Yes	No	No	No
"Late"	5	Yes	No	No	No
"Late"	3.75	Yes	Yes	No data	Yes
"Late"	1	Yes	Yes	Mild	No
"Early"	2.16667	Yes	Yes	No data	Yes
"Early"	10	No	No	Moderate	No
"Early"	0.791666	No	No	No	No
"Late"	45	Yes	No	Severe	No
"Late"	42	Yes	No	Moderate	No
"Late"	12	Yes	No	Mild	No
"Late"	4	Yes	No	No	No
"Late"	6.33333	Yes	No	Moderate	No
"Early"	0	No	No	No	No
"Early"	0	No	No	No	No
"Late"	0	No	Yes	No	No
"Late"	25	Yes	Yes	No data	No
"Early"	0.083333	No	No	No data	No
"Late"	5	Yes	No	No data	Yes
"Late"	20	No	No	No data	Yes
"Late"	31	Yes	Yes	No data	No
"Early"	0.375	No	No	No data	No
"Late"	0	No	No	No	No
"Late"	0	No	No	No	No
"Late"	0	No	Yes	No	No
"Early"	0.375	Yes	Yes	No	No
"Late"	1	No	No	No	No
"Early"	1	Yes	No	No	No
"Early"	0.145833	No	No	No	No
"Late"	0.083333	Yes	No	Mild	No
"Early"	0.25	No	No	No	No
"Early"	0.333333	Yes	No	No	No
"Early"	3.75	Yes	No	Mild	No
"Late"	3.04167	Yes	Yes	No data	No
"Late"	0.166666	Yes	Yes	No	No
"Late"	3	No data	No data	No data	No
"Late"	3.08333	No	No	No data	No
"Late"	7	No	No	No data	No
"Late"	10	No	No	No	No
"Late"	11	No	Yes	No data	No
"Late"	30	Yes	No data	No data	No
"Late"	2	No	No data	No data	No
"Early"	0	No	No	Mild	No
"Early"	0	No	No	No	No
"Early"	7	No	Yes	No data	No
"Early"	3	No	No	No	No
"Early"	15.4583	Yes	No	No	No
"Early"	1	No	No	No	No
"Early"	33	Yes	Yes	No data	Yes
"Late"	6	No	No	No	No
"Late"	4	No	No	No	No
"Late"	5	No	No	No	No
"Late"	21.5417	Yes	Yes	No data	Yes
"Early"	20	Yes	No	No data	No
"Late"	1.41667	Yes	No	Mild	No
"Late"	14.4167	Yes	No	Mild	No
"Late"	0	Yes	No	No	No
"Late"	19	Yes	Yes	No data	No
"Early"	0	Yes	Yes	No	No
"Late"	4	Yes	Yes	Mild	No
"Early"	0	No	Yes	No	No
"Early"	1	Yes	No	No	No
"Early"	0	Yes	No	No	No
"Late"	25	No	Yes	No data	No
"Late"	13.3333	Yes	Yes	No	No data
"Late"	4.33333	Yes	No	No	No
"Late"	25.0417	Yes	Yes	No	No
"Early"	1.54167	No	Yes	No	No
"Late"	0	No	No	No	No
"Early"	0	Yes	No	No	No
"Early"	3.54167	Yes	No	No	No
"Early"	1	No	No	Mild	No data
"Early"	5	No	No	No	No
"Early"	10	No	Yes	No	No
"Early"	2	No	No	No	No
"Early"	6	Yes	Yes	Mild	No
"Early"	0.875	No	No	No	No
"Early"	2	Yes	No	No data	No
"Early"	1.70833	No	Yes	No	No
"Early"	17	Yes	No	Moderate	No
"Early"	4	No	No	No	No
"Early"	3	Yes	No	No data	Yes
"Early"	8	Yes	No	No data	No
"Early"	2	Yes	No	No data	Yes
"Early"	0	No	Yes	No data	No
"Early"	0	No	No	No	No
"Early"	0	No	No	No	No
"Early"	0	No	No	No	No
"Late"	23	Yes	No	Mild	No
"Late"	6	No	No	No	No
"Late"	17	No	No	Mild	No
"Late"	34	No	No	Mild	No
"Late"	20	No	No	Mild	No
"Late"	4	No	No	No	No
"Early"	4	No	No	No	No
"Late"	0	No	No	No	No
"Late"	0	No	No	No	No
"Early"	0	No	No	No	No
"Late"	0.291666	No	No	No	No
"Late"	4	Yes	Yes	No	No
"Early"	0	Yes	No	Mild	No
"Early"	4	No	No	Mild	No
"Late"	0	Yes	Yes	No	No
"Early"	8	Yes	No	Mild	No
"Early"	6	No	No	Mild	No
"Late"	31	Yes	Yes	Mild	No
"Late"	32	Yes	No	Mild	No
"Early"	21	Yes	Yes	Mild	No
"Early"	0	Yes	No	Mild	No
"Early"	0.625	No	Yes	No	No
"Late"	26.0833	Yes	Yes	Mild	No
"Late"	33.3333	Yes	Yes	No data	No
"Late"	0	No data	No data	No data	Yes
"Late"	0	No	No	Moderate	No
"Early"	51	Yes	No	Severe	No
"Late"	0	No	No	No	No
"Late"	0.875	Yes	No	No	No
"Early"	0	No	Yes	No	No
"Early"	7	No	No	Mild	No
"Early"	0	No	Yes	No	No
"Late"	0	No	No	No	No
"Late"	0	No	No	No	No
"Late"	0	No data	No data	No data	No
"Early"	1	Yes	No	No	No
"Early"	0.104166	No	No	No	No
"Late"	2.375	No	No	No	No
"Late"	6.625	No	No	No	No
"Late"	1.125	Yes	No	No	No
"Early"	0.75	Yes	No	Mild	No
"Early"	0.958333	Yes	No	Mild	No
"Early"	90	Yes	No	Severe	Yes
"Early"	30	No	Yes	Mild	No
"Early"	4	No	Yes	Moderate	No
"Early"	0	No	No	No	No
"Early"	37.25	Yes	Yes	No data	No
"Early"	0.541666	Yes	Yes	Mild	No
"Early"	0.041666	Yes	No	No	No
"Late"	2	No	Yes	Moderate	No
"Late"	0	No data	No	Mild	No
"Early"	0	No	Yes	No	No
"Late"	2	No	No	No	No
"Late"	1	No	No	No	No
"Late"	0	No	No	Moderate	No
"Late"	3	Yes	No	Moderate	No
"Late"	0	Yes	No	No	No
"Late"	3	Yes	No	No	No
"Late"	9	Yes	Yes	Mild	No
"Late"	0	Yes	No	No	No
"Late"	1	No	No	No	No
